# Supplementary material for: The role of type VI secretion system genes in antibiotic resistance and virulence in Acinetobacter baumannii clinical isolates
Source: Front Cell Infect Microbiol. 2024 Feb 7;14:1297818. doi: 10.3389/fcimb.2024.1297818 (PMC10879597; doi:10.3389/fcimb.2024.1297818)
Supplement: Supplementary file 7 [file Table_1.xlsx]

## Sheet: Sheet1
Table S1. The presence of core genes and antimicrobial susceptibility profiles of all the A. baumannii clinical isolates
Sample Number	tssB	hcp	tssM	meropenem (MEM)	imipenem (IPM)	ciprofloxacin (CIP)	levofloxacin (LVX)	cefepime (FEP)	ceftazidime (CAZ)	trimethoprim/sulfamethoxazole (SXT)	polymyxin (POL)	amikacin (AMK)	tobramycin (TOB)	minocycline (MIN)	tigecycline (TGC)	piperacillin/tazobactam (TZP)	cefoperazone/sulbactam (CSL)
1102	+	+	+	R	R	R	R	R	R	S	S	R	R	R	S	R	R
1107	+	+	+	R	R	R	R	R	R	R	S	R	S	I	S	R	R
1108	+	+	+	R	R	R	R	R	R	S	S	R	R	R	S	R	R
181012047	+	+	+	R	R	R	R	R	R	R	S	S	R	R	S	R	R
180912002	+	+	+	R	R	R	I	R	R	S	S	S	S	S	S	R	R
M2417/M2147	-	-	-	S	S	S	S	S	S	S	S	S	S	S	S	S	S
M1900	+	+	+	R	R	R	R	R	R	R	S	S	R	I	S	R	R
180730364	+	-	-	R	R	R	R	R	R	I	S	R	R	S	S	R	S
181029015	-	-	+	S	S	R	R	R	R	S	S	S	R	S	S	R	R
181028020	+	+	+	R	R	R	R	R	R	R	S	S	R	I	S	R	R
180722338	-	-	-	R	R	R	I	R	R	R	S	S	R	I	S	R	R
181013010	+	+	+	R	R	R	I	R	R	R	S	S	R	S	S	R	R
191027018	+	+	-	R	R	R	R	R	R	R	S	R	R	I	S	R	R
181027037	+	+	+	R	R	R	R	R	R	S	S	R	R	I	S	R	R
180921033	+	+	+	R	S	R	R	I	R	R	S	R	R	I	S	R	R
181020205	+	+	+	R	R	R	R	R	R	R	S	R	R	I	S	R	R
180926011	+	+	+	R	R	R	R	R	R	R	S	S	R	I	S	R	R
181006013	+	+	+	R	R	R	R	R	R	R	S	S	R	R	S	R	I
180910101	+	+	+	R	R	R	R	I	R	R	S	S	S	R	S	R	I
181105331	+	+	+	R	R	R	R	R	R	R	S	R	R	I	S	R	R
M2201	+	+	+	R	R	R	I	R	R	R	S	S	R	I	S	R	R
180911053	-	-	-	S	S	S	S	S	S	S	S	S	S	S	S	S	S
181106007	+	+	+	R	R	R	R	R	R	R	S	S	R	R	S	R	S
181023023	+	+	+	R	R	R	R	R	R	R	S	I	R	I	S	R	R
180918046	+	+	+	R	R	R	R	R	R	R	S	S	R	I	S	R	R
181024101	-	-	-	S	S	S	S	S	S	S	S	S	S	S	S	S	S
181003023	+	+	+	R	R	R	R	R	R	S	S	S	R	I	S	R	R
180927035	+	+	+	R	R	R	R	R	R	R	S	S	R	I	S	R	R
180912319	+	+	+	R	R	R	R	I	R	S	S	S	R	R	S	R	R
180920036	-	-	-	R	R	R	R	R	R	R	S	S	R	I	S	R	R
180930043	+	+	+	R	R	R	R	R	R	R	S	R	R	R	S	R	I
181106053	+	+	+	R	R	R	R	R	R	S	S	S	R	I	S	R	R
180923003	+	+	+	S	S	R	I	I	R	S	S	S	R	S	S	R	R
181002004	+	+	+	R	R	R	R	R	R	R	S	R	R	I	S	R	R
181006034	+	-	+	S	S	S	S	I	S	R	S	S	S	S	S	I	S
181003028	+	+	+	R	R	R	R	R	R	R	S	S	R	I	S	R	R
180921035	-	-	+	S	S	I	S	S	S	S	S	S	S	S	S	S	S
1024	+	+	+	R	R	R	R	R	R	R	S	R	R	R	S	R	R
1019	+	+	+	R	R	R	R	R	R	R	S	R	R	R	S	R	S
1021	+	+	+	R	R	R	R	R	R	R	S	R	I	R	S	R	R
1009	-	-	-	R	R	R	R	I	R	R	S	R	R	R	S	R	I
1013	+	+	+	R	R	R	R	R	R	R	S	R	R	R	S	R	R
1012	+	+	+	R	R	R	R	R	R	R	S	R	R	R	S	R	R
1011	+	+	+	R	R	R	R	R	R	R	S	R	R	R	S	R	R
1020	+	+	+	R	R	R	R	R	R	R	S	R	R	R	S	R	R
1017	+	+	+	R	R	R	R	R	R	R	S	R	R	I	S	R	S
1010	+	+	+	R	R	R	R	R	R	S	S	R	R	R	S	R	R
1014	+	+	+	R	R	R	R	R	R	S	S	R	R	I	S	R	R
1015	+	+	+	R	R	R	R	R	R	R	S	R	R	R	S	R	I
1016	+	+	+	R	R	R	R	R	R	R	S	S	S	R	S	R	R
1023	+	+	+	R	R	R	R	R	R	R	S	R	R	R	S	R	S
1022	+	+	+	R	R	R	R	R	R	S	S	R	R	I	S	R	R
1018	+	+	+	R	R	R	R	R	R	R	S	R	R	R	S	R	R
1031	-	-	-	R	R	R	R	I	R	R	S	R	R	R	S	R	R
1027	+	+	+	R	R	R	R	R	R	I	S	R	R	I	S	R	R
1034	+	+	+	R	R	R	R	R	R	S	S	R	R	R	S	R	R
1025	+	+	+	R	R	R	R	R	R	R	S	S	S	R	S	R	R
1033	+	+	+	R	R	R	R	R	R	S	S	R	R	R	S	R	R
1030	+	+	+	R	R	R	R	R	R	S	S	R	R	R	S	R	R
1032	+	+	+	R	R	R	R	R	R	S	S	R	R	S	S	R	R
1029	+	+	+	R	R	R	R	R	R	R	S	R	R	R	S	R	R
1026	+	+	+	R	R	R	R	R	R	R	S	R	R	R	S	R	R
1028	+	+	+	R	R	R	R	R	R	R	S	R	R	I	S	R	R
181005030	+	+	+	R	R	R	R	R	R	S	S	S	R	S	S	R	R
180911044	+	+	+	R	R	R	R	R	R	R	S	R	R	S	S	R	R
181001011	+	+	+	R	R	R	R	R	R	R	S	S	R	I	S	R	R
180921026	+	+	+	R	R	R	R	R	R	S	S	S	R	R	S	R	R
181021003	+	+	+	R	R	R	R	R	R	R	S	R	R	I	S	R	R
1103	+	+	+	R	R	R	R	R	R	R	S	R	R	I	S	R	R
1106	+	+	+	R	R	R	R	R	R	S	S	R	R	R	S	R	R
1001	+	+	+	R	R	R	R	R	R	S	S	R	R	R	S	R	R
1003	+	+	+	R	R	R	R	R	R	R	S	R	R	R	S	R	R
1112	+	+	+	R	R	R	R	R	R	R	S	R	R	I	S	R	R
1110	+	+	+	R	R	R	R	R	R	S	S	R	R	I	S	R	R
1005	+	+	+	R	R	R	R	R	R	S	S	R	R	R	S	R	R
1002	+	+	+	R	R	R	R	R	R	S	S	R	R	S	S	R	R
1004	+	+	+	R	R	R	R	R	R	S	S	R	R	S	S	R	R
1111	+	+	+	R	R	R	R	R	R	S	S	R	R	R	S	R	R
1113	+	+	+	R	R	R	R	R	R	S	S	R	R	I	S	R	R
1094	+	+	+	R	R	R	R	R	R	S	S	R	R	R	S	R	R
1008	-	-	-	R	R	R	R	R	R	S	S	R	R	R	S	R	R
1007	+	+	-	R	R	R	I	R	R	S	S	R	R	I	S	R	R
1114	+	+	+	R	R	R	R	R	R	R	S	R	R	I	S	R	R
1100	+	+	+	R	R	R	R	R	R	S	S	R	R	R	S	R	R
1099	+	+	+	R	R	R	R	R	R	S	S	R	R	R	S	R	R
1098	+	+	+	R	R	R	R	I	R	S	S	R	R	I	S	R	R
1095	+	+	+	R	R	R	R	R	R	R	S	R	R	I	S	R	R
1006	-	+	-	R	R	R	R	I	R	S	S	R	R	R	S	R	R
1097	-	-	+	R	R	R	R	R	R	S	S	R	R	R	S	R	R
1096	+	+	+	R	R	R	R	R	R	S	S	R	R	R	S	R	R
1105	+	+	+	R	R	R	R	I	R	S	S	R	R	R	S	R	R
181106030	+	+	+	R	R	R	R	R	R	R	S	S	R	R	S	R	S
5116	-	-	-	S	S	S	S	R	S	S	S	S	S	S	S	S	S
794183	-	-	-	R	S	R	S	S	S	S	S	S	R	S	S	S	S
798522	+	+	+	R	R	R	R	R	R	S	S	R	R	I	S	R	R
798989	-	-	+	R	S	S	S	S	S	S	S	S	S	S	S	S	S
807775	-	-	+	S	S	S	S	S	S	S	S	S	S	S	S	S	S
795639	+	+	+	S	S	S	S	S	S	S	S	S	S	S	S	S	S
802938	-	-	-	S	S	S	S	S	S	S	S	S	S	S	S	S	S
805523	-	-	+	S	S	R	R	I	S	S	S	S	S	I	S	S	S
809111	-	-	+	R	R	S	S	R	R	S	S	R	S	S	S	R	S
807230	-	-	-	R	R	S	S	R	R	S	S	R	S	S	S	R	S
808868	+	+	+	R	R	R	R	R	R	R	S	R	R	I	S	R	R
802914	-	-	-	R	R	S	S	R	R	S	S	S	S	S	S	R	S
809163	+	+	+	R	R	R	R	R	R	R	S	R	R	I	S	R	R
790346	+	+	+	R	R	R	R	R	R	R	S	R	R	R	S	R	R
804618	+	+	+	R	R	R	R	R	R	R	S	R	R	I	S	R	R
796553	+	+	+	R	R	R	R	R	R	R	S	R	R	I	S	R	R
798129	+	+	+	R	R	R	R	R	R	R	S	R	R	R	S	R	R
804452	-	-	+	S	S	R	R	S	I	R	S	S	S	R	S	S	S
625872	+	+	+	S	S	R	R	R	S	S	S	S	R	S	S	I	S
623288	+	+	+	R	R	R	R	R	R	R	S	R	R	S	S	R	I
615585	+	+	+	R	R	R	R	R	R	R	S	R	R	S	S	R	R
643388	+	+	+	R	R	R	R	R	R	R	S	R	R	S	S	R	R
