# Supplementary material for: The role of type VI secretion system genes in antibiotic resistance and virulence in Acinetobacter baumannii clinical isolates
Source: Front Cell Infect Microbiol. 2024 Feb 7;14:1297818. doi: 10.3389/fcimb.2024.1297818 (PMC10879597; doi:10.3389/fcimb.2024.1297818)
Supplement: Supplementary file 8 [file Table_2.xlsx]

## Sheet: Sheet1
Table S2. The core genes in each genome of A. baumannii isolates
Strain	Acession number	tssB	tssD	tssM
ATCC 19606	AP025740.1	2363088..2363591	2361061..2361564	2352451..2356275
ATCC 17978	CP059041.1	1398351..1398854	1400378..1400881	1405667..1409491
DSM 30011	KT334324.1	20485..20988	17902..18378	9848..13672
VB35179	CP040053.1	1719070..1719573	1717043..1717546	1707122..1710946
AB047	CP037871.1	1680189..1680692	1682216..1682719	1687505..1691329
TG29392	CP039930.1	2506569..2507072	2504542..2505045	2495933..2499757
K09-14	CP043953.1	2513697..2514200	2511670..2512173	2503060..2506884
UC20804	CP076807.1	3041285..3041788	3039258..3039761	3030648..3034472
PB364	CP040425.1	2529750..2530253	2527723..2528226	2519113..2522937
10_3	CP059547.1	2426196..2426699	2424169..2424672	2415559..2419383
AbCTX13	CP059729.1	1283869..1284372	1281842..1282345	1273233..1277057
DT-Ab003	CP050916.1	2466219..2466722	2464192..2464695	2455582..2459406
PM192696	CP050412.1	2447982..2448485	2445955..2446458	2437345..2441169
11A1314CRGN089	CP043418.1	2463754..2464257	2461727..2462230	2453117..2456941
N13-03449	CP043417.1	2463264..2463767	2461237..2461740	2452627..2456451
A118	CP059039.1	2381962..2382465	2379935..2380438	2371325..2375149
2018TJAB1	CP059359.1	2457598..2458101	2455571..2456074	2446961..2450785
CFSAN093708	CP061519.1	2594706..2595209	2592679..2593182	2584069..2587893
ABF9692	CP048827.1	1457447..1457950	1459474..1459977	1464763..1468587
DT-Ab020	CP050911.1	2517453..2517956	2515426..2515929	2506816..2510640
ABCR01	CP042931.1	3492666..3493169	3490639..3491142	3482029..3485853
20858 000000F-arrow	VYJF01000001.1	1588034..1588537	1586007..1586510	1577397..1581221
WCHAB005078	CP027246.2	1360565..1361068	1362592..1363095	1367881..1371705
P7774	CP040259.1	2592938..2593441	2594965..2595468	2600254..2604078
SP304	CP040080.1	2011241..2011744	2013268..2013771	2018557..2022381
MDR-UNC	CP031444.1	3594586..3595089	3596613..3597116	3602622..3606446
5729	CP096729.1	2503788..2504291	2501761..2502264	2493151..2496975
DETAB-E227	CP072526.1	1389835..1390338	1391862..1392365	1397151..1400975
ABUH763	CP035051.1	1449703..1450206	1451730..1452233	1458322..1462146
UPAB1	CP032215.1	2945728..2946231	2947755..2948258	2953044..2956868
WU_164	CP033876.1	3001501..3002004	2999474..2999977	2990864..2994688
Cl107	CP098521.1	2580838..2581341	2578811..2579314	2570201..2574025
UC23022	CP076812.1	506915..507418	508942..509445	514231..518055
DETAB-P90	CP077840.1	2508105..2508608	2506078..2506581	2497468..2501292
YC103	CP054560.1	2496235..2496738	2494208..2494711	2485598..2489422
B9	CP059548.1	2397300..2397803	2395273..2395776	2386663..2390487
KSK2	CP072398.1	2806749..2807252	2804722..2805225	2796112..2799936
AC1633	CP059300.1	1671336..1671839	1669309..1669812	1660699..1664523
TP3	CP060013.1	2474400..2474903	2472373..2472876	2463763..2467587
XH1344	CP061541.1	2536330..2536832	2534302..2534805	2525703..2529525
CFSAN093706	CP061523.1	2542217..2542720	2540190..2540693	2531580..2535404
DT0544C	CP053215.1	2461528..2462031	2459501..2460004	2450891..2454715
ATCC BAA1605	CP058625.1	551422..551925	549395..549898	540786..544610
31FS3-2	CP044517.1	1420941..1421444	1422968..1423471	1428257..1432081
VB82	CP050385.1	1003585..1004088	1005612..1006115	1010901..1014725
MRSN15313	CP033869.1	2774838..2775326	2772811..2773314	2764201..2768025
CIAT758	CP038500.1	2010974..2011477	2008947..2009450	2000337..2004161
R4-1	CP097875.1	2454210..2454713	2452183..2452686	2443573..2447397
FDAARGOS_1360	CP069840.1	244465..244968	246492..246995	251781..255605
C25	CP032743.1	1044784..1045287	1042757..1043260	1034147..1037971
2022CK-00211	CP115637.1	1714418..1714921	1716445..1716948	1721733..1725557
AB188-VUB	CP091354.1	1251678..1252181	1249651..1250154	1241041..1244865
UC22850	CP076821.1	1900533..1901036	1902561..1903064	1907850..1911674
F-1629	CP099969.1	1268062..1268565	1270089..1270592	1275380..1279204
A54R	CP099857.1	1543491..1543994	1545518..1546021	1550807..1554631
NCCP 16006	CP099793.1	3850085..3850589	3848058..3848561	3839446..3843271
DETAB-P24	CP077846.1	2390120..2390623	2388093..2388596	2379483..2383307
5388	CP096768.1	1424881..1425384	1426908..1427411	1432197..1436021
XH1820	CP096892.1	525111..525614	527138..527641	532427..536251
BM2333	CP091328.1	2516258..2516761	2514231..2514734	2504432..2508256
HKU4	CP084730.1	2523925..2524428	2521898..2522401	2513288..2517112
E-011922	CP059542.1	2507624..2508127	2505597..2506100	2496987..2500811
K7-3RD	CP079945.1	2452315..2452818	2450288..2450791	2441678..2445502
ATCC 17961	CP065432.1	2479192..2479695	2477165..2477668	2468555..2472379
AR_0101	CP027611.1	2845414..2845917	2847441..2847944	2852730..2856554
S1	CP026943.1	2837887..2838390	2835860..2836363	2827250..2831074
1326924-1	CP107605.1	2565973..2566476	2563946..2564449	2555336..2559160
GIMC5509:ABT-52Ts19	CP107034.1	2542323..2542826	2540296..2540799	2531686..2535510
CCBH31270	CP101887.1	1869873..1870376	1871900..1872403	1877189..1881013
LHC22-2	CP084297.1	2390384..2390887	2388357..2388860	2379747..2383571
DD520	CP075321.1	2510185..2510688	2508158..2508661	2499548..2503372
DETAB-P39	CP073060.1	2442929..2443432	2440902..2441405	2432292..2436116
FDAARGOS_1036	CP066016.1	1461852..1462355	1459825..1460328	1451215..1455039
PG20180064	CP043180.1	2295909..2296412	2297936..2298439	2303225..2307049
AbPK1	CP024576.1	2907678..2908181	2905651..2906154	2897041..2900865
RBH2	CP110462.1	1438661..1439164	1440688..1441191	1445977..1449801
37662RM1	CP116803.1	2481238..2481741	2479211..2479714	2470601..2474425
EAB1	CP112859.1	2278576..2279079	2276549..2277052	2267939..2271763
Z198	CP109836.1	1516293..1516796	1518320..1518823	1523609..1527433
YZM-0314	CP104908.1	1945681..1946184	1947708..1948211	1952997..1956821
AB232-VUB	CP091337.1	1887192..1887695	1889219..1889722	1894508..1898332
UC24137	CP076817.1	3672711..3673214	3674738..3675241	3680026..3683850
XH1056	CP045645.1	1577754..1578257	1579781..1580284	1585070..1588894
2022CK-00843	CP117759.1	2398072..2398575	2396045..2396548	2387435..2391259
37662RM1d21	CP116442.1	2488064..2488567	2486040..2486543	2477434..2481257
1326527-2	CP107587.1	1410158..1410661	1412185..1412688	1417474..1421298
NY13623	CP106988.1	2618765..2619268	2616738..2617241	2608128..2611952
Nord4-2	CP091596.1	3713081..3713584	3715108..3715611	3720397..3724218
WM98	CP116387.1	2525967..2526470	2523940..2524443	2515331..2519155
CCBH31258	CP101889.1	1869115..1869618	1871142..1871645	1876431..1880255
AB5075-VUB-itrA::ISAba13	CP070358.2	2130121..2130624	2128094..2128597	2119484..2123308
86II/2C	CP113077.1	2486133..2486636	2484106..2484609	2475496..2479320
DA33098	CP029569.1	—	—	1299252..1303076
AB5075-UW	CP008706.1	—	2571422..2571925	—
VB16141	CP040050.1	1289374..1289877	1291401..1291904	1296690..1300514
TG22653	CP039518.1	2456666..2457169	2454639..2455142	2442097..2445921
VB11737	CP050400.1	1214210..1214713	1216237..1216740	1221526..1225350
11W359501	CP041035.1	2624415..2624918	2622388..2622891	2613778..2617602
B10	CP079942.1	2493611..2494114	2491584..2492087	2482974..2486798
2018HLJAB1	CP059358.1	1354798..1355301	1356825..1357328	1362114..1365938
