# Supplementary material for: The role of type VI secretion system genes in antibiotic resistance and virulence in Acinetobacter baumannii clinical isolates
Source: Front Cell Infect Microbiol. 2024 Feb 7;14:1297818. doi: 10.3389/fcimb.2024.1297818 (PMC10879597; doi:10.3389/fcimb.2024.1297818)
Supplement: Supplementary file 9 [file Table_3.xlsx]

## Sheet: Sheet1
Table S3. The zone of inhibition of antimicrobials in different A.baumannii strains
Antimicrobial agents	AB795639 (mm)					ΔtssB (mm)				ΔtssB-C (mm)				ΔtssD (mm)				ΔtssD-C (mm)				ΔtssM (mm)				ΔtssM-C (mm)
	1	2	3	4		1	2	3		1	2	3		1	2	3		1	2	3		1	2	3		1	2	3
MEM	25	23	24	24		23	24	25		24	24	24		26	24	25		24	25	23		25	25	24		25	24	24
IPM	28	27	28	27		26	27	26		26	28	26		27	28	26		27	27	25		28	26	25		26	27	26
PEN	6	6	6	6		6	6	6		6	6	6		6	6	6		6	6	6		6	6	6		6	6	6
OXA	6	6	6	6		6	6	6		6	6	6		6	6	6		6	6	6		6	6	6		6	6	6
AMP	6	6	6	6		6	6	6		6	6	6		6	6	6		6	6	6		6	6	6		6	6	6
CAZ	18	17	21	19		17	16	17		18	17	17		21	20	19		20	19	17		19	20	20		17	17	19
LEX	6	6	6	6		6	6	6		6	6	6		6	6	6		6	6	6		6	6	6		6	6	6
CZO	6	6	6	6		6	6	6		6	6	6		6	6	6		6	6	6		6	6	6		6	6	6
CED	6	6	6	6		6	6	6		6	6	6		6	6	6		6	6	6		6	6	6		6	6	6
CXM	15	15	16	15		13	13	11		13	14	16		13	15	14		17	15	15		16	16	16		13	15	15
CRO	16	17	17	18		15	15	16		17	17	17		20	18	17		17	18	16		16	18	18		16	16	17
FEP	6	6	6	6		6	6	6		6	6	6		6	6	6		6	6	6		6	6	6		6	6	6
CTX	16	16	16	18		16	15	15		16	16	16		16	16	16		17	16	16		16	16	15		16	16	16
CFP	15	16	17	17		13	15	14		17	15	18		18	17	17		17	16	16		17	17	16		15	15	17
GEN	17	18	18	18		23	23	23		20	20	17		18	17	17		16	18	16		18	18	19		20	19	17
TOB	18	17	18	18		16	18	17		18	17	18		16	15	15		18	16	18		18	18	18		18	17	17
AMK	18	18	17	17		17	16	16		17	16	17		18	17	17		16	19	17		17	18	17		17	17	16
STR	11	11	11	11		11	11	10		11	12	12		9	8	7		10	9	10		10	13	10		11	11	12
CIP	25	27	27	26		23	25	25		25	25	24		31	29	29		28	26	26		26	26	27		24	25	27
NOR	20	21	20	19		18	19	19		19	19	19		24	21	22		20	21	20		20	20	21		19	19	19
LVX	24	23	24	25		24	25	24		25	25	25		25	25	24		25	25	25		26	25	24		25	24	25
OFX	23	25	23	26		21	23	23		23	24	23		29	27	27		26	26	24		27	26	26		23	23	23
MIN	20	22	21	21		22	22	23		22	22	22		24	22	22		22	23	21		23	21	22		21	22	22
TCY	15	14	16	15		14	13	14		13	14	14		17	17	16		13	14	14		16	16	14		14	15	13
DOX	20	19	19	18		19	19	20		20	19	19		22	21	21		20	20	20		18	18	19		20	20	20
ERY	6	6	6	6		6	6	6		6	6	6		6	6	6		6	6	6		6	6	6		6	6	6
MID	6	6	6	6		6	6	6		6	6	6		6	6	6		6	6	6		6	6	6		6	6	6
SXT	15	16	18	17		15	16	17		17	14	17		17	16	14		18	15	15		20	19	17		18	18	16
VAN	6	6	6	6		6	6	6		6	6	6		6	6	6		6	6	6		6	6	6		6	6	6
PMB	13	15	16	15		16	15	16		16	16	16		17	16	15		16	16	16		18	18	19		16	16	15
FRZ	6	6	6	6		6	6	6		6	6	6		6	6	6		6	6	6		11	11	12		6	6	6
CHL	6	6	6	6		6	6	6		6	6	6		6	6	6		6	6	6		6	6	6		6	6	6
CLI	6	6	6	6		6	6	6		6	6	6		6	6	6		6	6	6		6	6	6		6	6	6
MTR	6	6	6	6		6	6	6		6	6	6		6	6	6		6	6	6		6	6	6		6	6	6
RFP	10	12	13	10		11	11	11		10	11	10		10	10	12		10	10	11		11	11	10		10	11	11
